# Supplementary material for: Clinical Application of Individualized 3D-Printed Templates in the Treatment of Condylar Osteochondroma
Source: Healthcare (Basel). 2022 Oct 29;10(11):2163. doi: 10.3390/healthcare10112163 (PMC9690499; doi:10.3390/healthcare10112163)
Supplement: Supplementary file 1 [file healthcare-10-02163-s001.zip]

Archive with 1 entries (1 files):
- healthcare-1956315-supplementary.mp4
